# Supplementary material for: Prognostic RNA-editing signature predicts immune functions and therapy responses in gliomas
Source: Front Genet. 2023 Feb 8;14:1120354. doi: 10.3389/fgene.2023.1120354 (PMC9945230; doi:10.3389/fgene.2023.1120354)
Supplement: Supplementary file 3 [file DataSheet1.zip]

Archive with 40 entries (40 files):
- RNA-editing- codes and raw data/10.model with forest plot.R
- RNA-editing- codes and raw data/11 cliStat.R
- RNA-editing- codes and raw data/ATIRE09.mergeTime.R
- RNA-editing- codes and raw data/ATIRE10.model.R
- RNA-editing- codes and raw data/ATIRE11.cliStat.R
- RNA-editing- codes and raw data/ATIRE12.manhattan.R
- RNA-editing- codes and raw data/ATIRE13.survial.R
- RNA-editing- codes and raw data/ATIRE14.PFS.R
- RNA-editing- codes and raw data/ATIRE15.ATIREsur.R
- RNA-editing- codes and raw data/ATIRE16.riskPlot.R
- RNA-editing- codes and raw data/ATIRE17.indep.R
- RNA-editing- codes and raw data/ATIRE18.cliCor.R
- RNA-editing- codes and raw data/ATIRE19.Nomo.R
- RNA-editing- codes and raw data/ATIRE20.ROC.R
- RNA-editing- codes and raw data/ATIRE21.riskDiff.R
- RNA-editing- codes and raw data/ATIRE22.GO.R
- RNA-editing- codes and raw data/ATIRE23.KEGG.R
- RNA-editing- codes and raw data/ATIRE24.GSEA.R
- RNA-editing- codes and raw data/ATIRE25.cor.R
- RNA-editing- codes and raw data/ATIRE26.cor.R
- RNA-editing- codes and raw data/ATIRE27.diff.R
- RNA-editing- codes and raw data/BUBBLE PLOT of top correlated drugs.R
- RNA-editing- codes and raw data/clinical.xls
- RNA-editing- codes and raw data/cuproptosis31.maftools.R
- RNA-editing- codes and raw data/cuproptosis32.riskTMB.R
- RNA-editing- codes and raw data/cuproptosis33.tmbSur.R
- RNA-editing- codes and raw data/cuproptosis34.TIDE.R
- RNA-editing- codes and raw data/cuproptosis35.pRRophetic.R
- RNA-editing- codes and raw data/immAS19.estimate.R
- RNA-editing- codes and raw data/immAS20.TMEdiff.R
- RNA-editing- codes and raw data/immAS22.immCor.R
- RNA-editing- codes and raw data/immAS23.ssGSEA.R
- RNA-editing- codes and raw data/immAS24.scoreCor.R
- RNA-editing- codes and raw data/immAS25.heatmap.R
- RNA-editing- codes and raw data/immAS26.corrplot.R
- RNA-editing- codes and raw data/immAS27.checkpoint.R
- RNA-editing- codes and raw data/MAF from input to low-high-risk-input.R
- RNA-editing- codes and raw data/merge and filter data.R
- RNA-editing- codes and raw data/sCell22.CIBERSORT.R
- RNA-editing- codes and raw data/sCell22.run.R
