# Supplementary material for: Prognostic RNA-editing signature predicts immune functions and therapy responses in gliomas
Source: Front Genet. 2023 Feb 8;14:1120354. doi: 10.3389/fgene.2023.1120354 (PMC9945230; doi:10.3389/fgene.2023.1120354)
Supplement: Supplementary file 3 [file DataSheet1.zip › RNA-editing- codes and raw data/11 cliStat.R]

######Video source: https://ke.biowolf.cn
######ÉúÐÅ×ÔÑ§Íø: https://www.biowolf.cn/
######Î¢ÐÅ¹«ÖÚºÅ£ºbiowolf_cn
######ºÏ×÷ÓÊÏä£ºbiowolf@foxmail.com
######´ðÒÉÎ¢ÐÅ: 18520221056

trainFile="data.train.txt"    #train×éÊý¾ÝÎÄ¼þ
testFile="data.test.txt"      #test×éÊý¾ÝÎÄ¼þ
cliFile="clinical.txt"        #ÁÙ´²Êý¾ÝÎÄ¼þ
setwd("C:/Strawberry/RNA_editing_glioma/11.cliStat")      #ÉèÖÃ¹¤×÷Ä¿Â¼

#¶ÁÈ¡train×éÊý¾ÝÎÄ¼þ
train=read.table(trainFile, header=T, sep="\t", check.names=F, row.names=1)
#¶ÁÈ¡test×éÊý¾ÝÎÄ¼þ
test=read.table(testFile, header=T, sep="\t", check.names=F, row.names=1)

#¶ÁÈ¡ÁÙ´²ÊäÈëÎÄ¼þ
cli=read.table(cliFile, header=T, sep="\t", check.names=F, row.names=1)
cli[,"Age"]=ifelse(cli[,"Age"]=="unknow", "unknow", ifelse(cli[,"Age"]>65,">65","<=65"))
rownames(cli)=gsub("[.]","-",rownames(cli))
#ºÏ²¢Êý¾Ý
trainCli=cli[row.names(train),]
trainCli=cbind(trainCli, Type="Train")
testCli=cli[row.names(test),]
testCli=cbind(testCli, Type="Test")
rt=rbind(trainCli, testCli)

#¶ÔÁÙ´²ÐÔ×´½øÐÐÑ­»·,µÃµ½train×éºÍtest×éÁÙ´²ÐÔ×´²îÒìµÄpvalue
cliStatOut=data.frame()
for(i in 1:(ncol(rt)-1)){
	nameStat=colnames(rt)[i]
	tableStat=table(rt[,c(nameStat,"Type")])
	tableStatSum=cbind(Total=rowSums(tableStat), tableStat)
	tableStatRatio=prop.table(tableStatSum,2)
	tableStatRatio=round(tableStatRatio*100,2)
	tableStatPaste=paste(tableStatSum,"(",tableStatRatio,"%)",sep="")
	tableStatOut=matrix(tableStatPaste,ncol=3,dimnames=dimnames(tableStatSum))
	pStat=chisq.test(tableStat[row.names(tableStat)!="unknow",])
	pValueStat=round(pStat$p.value,4)
	pValueCol=c(pValueStat,rep(" ",(nrow(tableStatOut)-1)) )
	tableStatOut=cbind(Covariates=nameStat,Type=row.names(tableStatOut),tableStatOut,Pvalue=pValueCol)
	cliStatOut=rbind(cliStatOut,tableStatOut)
}

#Êä³öÁÙ´²Í³¼ÆµÄ½á¹û
write.table(cliStatOut,file="cliStat.result.xls",sep="\t",quote=F,row.names=F)


######Video source: https://ke.biowolf.cn
######ÉúÐÅ×ÔÑ§Íø: https://www.biowolf.cn/
######Î¢ÐÅ¹«ÖÚºÅ£ºbiowolf_cn
######ºÏ×÷ÓÊÏä£ºbiowolf@foxmail.com
######´ðÒÉÎ¢ÐÅ: 18520221056
