# Supplementary material for: Prognostic RNA-editing signature predicts immune functions and therapy responses in gliomas
Source: Front Genet. 2023 Feb 8;14:1120354. doi: 10.3389/fgene.2023.1120354 (PMC9945230; doi:10.3389/fgene.2023.1120354)
Supplement: Supplementary file 3 [file DataSheet1.zip › RNA-editing- codes and raw data/ATIRE09.mergeTime.R]

######Video source: https://ke.biowolf.cn
######ÉúÐÅ×ÔÑ§Íø: https://www.biowolf.cn/
######Î¢ÐÅ¹«ÖÚºÅ£ºbiowolf_cn
######ºÏ×÷ÓÊÏä£ºbiowolf@foxmail.com
######´ðÒÉÎ¢ÐÅ: 18520221056

#if (!requireNamespace("BiocManager", quietly = TRUE))
#    install.packages("BiocManager")
#BiocManager::install("limma")
#BiocManager::install("impute")


#ÒýÓÃ°ü
library(limma)
library(impute)

expFile="ATIREdata.txt"     #RNA±à¼­µÄÊý¾ÝÎÄ¼þ
cliFile="time.txt"          #Éú´æÊý¾ÝÎÄ¼þ
setwd("C:/Strawberry/RNA_editing_glioma/09.mergeTime")     #ÉèÖÃ¹¤×÷Ä¿Â¼

#¶ÁÈ¡RNA±à¼­Êý¾ÝÎÄ¼þ
rt=read.table(expFile, header=T, sep="\t", check.names=F, row.names=1)


rt=rt[,colSums(is.na(rt)) /nrow(rt)<0.8]

rt=as.matrix(rt)
#Êý¾Ý²¹È±
mat=impute.knn(rt)
data=mat$data

#É¾³ýÊýÖµÐ¡ÓÚ0.05µÄ±ÈÀý³¬¹ý90%µÄÐÐ
data=data[rowMeans(data<0.05)<0.9,]

#Êä³ö²¹È±ºóµÄÊý¾Ý
outData=cbind(id=row.names(data), data)
write.table(outData, file="impute.txt", sep="\t", row.names=F, quote=F)

#É¾µôÕý³£ÑùÆ·
group=sapply(strsplit(colnames(data),"\\-"), "[", 2)
data=data[,group=="Tumor"]
colnames(data)=gsub("(.*?)\\-(.*?)\\-(.*?)\\-(.*?)\\-(.*?)", "\\3\\-\\4\\-\\5", colnames(data))
data=t(data)
data=avereps(data)

#¶ÁÈ¡Éú´æÊý¾Ý
cli=read.table(cliFile, header=T, sep="\t", check.names=F, row.names=1)

#Êý¾ÝºÏ²¢²¢Êä³ö½á¹û
rownames(cli)=gsub("[.]","-",rownames(cli))

sameSample=intersect(row.names(data), row.names(cli))

data=data[sameSample,]
cli=cli[sameSample,]
out=cbind(cli,data)
out=cbind(id=row.names(out),out)
write.table(out,file="expTime.txt",sep="\t",row.names=F,quote=F)


######Video source: https://ke.biowolf.cn
######ÉúÐÅ×ÔÑ§Íø: https://www.biowolf.cn/
######Î¢ÐÅ¹«ÖÚºÅ£ºbiowolf_cn
######ºÏ×÷ÓÊÏä£ºbiowolf@foxmail.com
######´ðÒÉÎ¢ÐÅ: 18520221056
