# Supplementary material for: Prognostic RNA-editing signature predicts immune functions and therapy responses in gliomas
Source: Front Genet. 2023 Feb 8;14:1120354. doi: 10.3389/fgene.2023.1120354 (PMC9945230; doi:10.3389/fgene.2023.1120354)
Supplement: Supplementary file 3 [file DataSheet1.zip › RNA-editing- codes and raw data/ATIRE12.manhattan.R]

######Video source: https://ke.biowolf.cn
######ÉúÐÅ×ÔÑ§Íø: https://www.biowolf.cn/
######Î¢ÐÅ¹«ÖÚºÅ£ºbiowolf_cn
######ºÏ×÷ÓÊÏä£ºbiowolf@foxmail.com
######´ðÒÉÎ¢ÐÅ: 18520221056

#install.packages("dplyr")
#install.packages("tidyr")
#install.packages("CMplot")


#ÒýÓÃ°ü
library(dplyr)
library(tidyr)
library(CMplot)

inputFile="uni.cox.txt"     #ÊäÈëÎÄ¼þ
setwd("C:/Strawberry/RNA_editing_glioma/12.manhattan")      #ÉèÖÃ¹¤×÷Ä¿Â¼

#¶ÁÈ¡ÊäÈëÎÄ¼þ
rt=read.table(inputFile, header=T, sep="\t", check.names=F)

#×¼±¸»æÖÆÂü¹þ¶ÙÍ¼µÄÊý¾Ý
rt2=rt %>% separate(id, c("Gene","Chrom"), "[|]")
data=rt2 %>% separate(Chrom, c("CHR","BP"), "[:]")
data$CHR=gsub("chr", "", data$CHR)
data=data[,c("Gene","CHR","BP","pvalue")]

#»æÖÆÏßÐÔµÄÂü¹þ¶ÙÍ¼
CMplot(data,  plot.type="m",
       LOG10=TRUE, threshold=10^(-20), chr.den.col=NULL,
       file="pdf", memo="", file.output=TRUE, width=15, height=9, verbose=TRUE)

#»æÖÆÈ¦Í¼
CMplot(data,  plot.type="c",
       LOG10=TRUE, threshold=10^(-20), chr.den.col=NULL,
       file="pdf", memo="", file.output=TRUE, width=7, height=7, verbose=TRUE)


######Video source: https://ke.biowolf.cn
######ÉúÐÅ×ÔÑ§Íø: https://www.biowolf.cn/
######Î¢ÐÅ¹«ÖÚºÅ£ºbiowolf_cn
######ºÏ×÷ÓÊÏä£ºbiowolf@foxmail.com
######´ðÒÉÎ¢ÐÅ: 18520221056
