# Supplementary material for: Prognostic RNA-editing signature predicts immune functions and therapy responses in gliomas
Source: Front Genet. 2023 Feb 8;14:1120354. doi: 10.3389/fgene.2023.1120354 (PMC9945230; doi:10.3389/fgene.2023.1120354)
Supplement: Supplementary file 3 [file DataSheet1.zip › RNA-editing- codes and raw data/ATIRE15.ATIREsur.R]

######Video source: https://ke.biowolf.cn
######ÉúÐÅ×ÔÑ§Íø: https://www.biowolf.cn/
######Î¢ÐÅ¹«ÖÚºÅ£ºbiowolf_cn
######ºÏ×÷ÓÊÏä£ºbiowolf@foxmail.com
######´ðÒÉÎ¢ÐÅ: 18520221056

#install.packages("survival")
#install.packages("survminer")


#ÒýÓÃ°ü
library(survival)
library(survminer)

inputFile="risk.all.txt"      #·çÏÕÎÄ¼þ
setwd("C:/Strawberry/RNA_editing_glioma/15.ATIREsur")     #ÉèÖÃ¹¤×÷Ä¿Â¼

#¶ÁÈ¡ÊäÈëÎÄ¼þ
rt=read.table(inputFile, header=T, sep="\t", check.names=F, row.names=1)
rt=rt[,1:(ncol(rt)-2)]

#¶Ô²ÎÓëÄ£ÐÍ¹¹½¨µÄRNA±à¼­½øÐÐÑ­»·
outTab=data.frame()
for(gene in colnames(rt)[3:ncol(rt)]){
	if(sd(rt[,gene])<0.001){next}
	data=rt[,c("futime", "fustat", gene)]
	colnames(data)=c("futime", "fustat", "gene")
	
	#»ñÈ¡×îÓÅcutoff
	res.cut=surv_cutpoint(data, time = "futime", event = "fustat", variables =c("gene"))
	res.cat=surv_categorize(res.cut)
	fit=survfit(Surv(futime, fustat) ~gene, data = res.cat)
	
	#±È½Ï¸ßµÍ±í´ï×éµÄÉú´æ²îÒì
	diff=survdiff(Surv(futime, fustat) ~gene,data =res.cat)
	pValue=1-pchisq(diff$chisq, df=1)
	outVector=cbind(gene, res.cut$cutpoint[1], pValue)
	outTab=rbind(outTab,outVector)
	if(pValue<0.001){
		pValue="p<0.001"
	}else{
		pValue=paste0("p=",sprintf("%.03f",pValue))
	}
		
	#»æÖÆÉú´æÇúÏß
	surPlot=ggsurvplot(fit,
					data=res.cat,
					pval=pValue,
					pval.size=6,
					legend.title=gene,
					legend.labs=c("high","low"),
					xlab="Time(years)",
					break.time.by=1,
					palette=c("red", "blue"),
					conf.int=F,
					risk.table=F,
					risk.table.title="",
					risk.table.height=.25)
	
	#Êä³öÍ¼ÐÎ
	geneName=gsub("(.*?)\\|.*", "\\1", gene)
	pdf(file=paste0("Survival.",geneName,".pdf"), width=5.5, height=5.1, onefile=FALSE)
	print(surPlot)
	dev.off()
}

#Êä³öRNA±à¼­ºÍpvalueµÄ±í¸ñ
write.table(outTab,file="survival.result.txt",sep="\t",row.names=F,quote=F)


######Video source: https://ke.biowolf.cn
######ÉúÐÅ×ÔÑ§Íø: https://www.biowolf.cn/
######Î¢ÐÅ¹«ÖÚºÅ£ºbiowolf_cn
######ºÏ×÷ÓÊÏä£ºbiowolf@foxmail.com
######´ðÒÉÎ¢ÐÅ: 18520221056
