# Supplementary material for: Prognostic RNA-editing signature predicts immune functions and therapy responses in gliomas
Source: Front Genet. 2023 Feb 8;14:1120354. doi: 10.3389/fgene.2023.1120354 (PMC9945230; doi:10.3389/fgene.2023.1120354)
Supplement: Supplementary file 3 [file DataSheet1.zip › RNA-editing- codes and raw data/ATIRE20.ROC.R]

######Video source: https://ke.biowolf.cn
######ÉúÐÅ×ÔÑ§Íø: https://www.biowolf.cn/
######Î¢ÐÅ¹«ÖÚºÅ£ºbiowolf_cn
######ºÏ×÷ÓÊÏä£ºbiowolf@foxmail.com
######´ðÒÉÎ¢ÐÅ: 18520221056

#install.packages("survival")
#install.packages("survminer")
#install.packages("timeROC")

#install.packages("devtools")
#library(devtools)
#options(unzip='internal')
#devtools::install_github('yikeshu0611/ggDCA')


#ÒýÓÃ°ü

library(survival)
library(survminer)
library(timeROC)
library(ggDCA)

predictTime=1                #Ô¤²âÄêÏÞ
riskFile="nomoRisk.txt"      #ÁÐÏßÍ¼µÄ´ò·ÖÎÄ¼þ
cliFile="clinical.txt"       #ÁÙ´²Êý¾ÝÎÄ¼þ
setwd("C:/Strawberry/RNA_editing_glioma/20.ROC")     #ÉèÖÃ¹¤×÷Ä¿Â¼

#¶ÁÈ¡·çÏÕÊäÈëÎÄ¼þ
risk=read.table(riskFile, header=T, sep="\t", check.names=F, row.names=1)

#¶ÁÈ¡ÁÙ´²Êý¾ÝÎÄ¼þ
cli=read.table(cliFile, header=T, sep="\t", check.names=F, row.names=1)

#ºÏ²¢Êý¾Ý
samSample=intersect(row.names(risk), row.names(cli))
risk1=risk[samSample,,drop=F]
cli1=cli[samSample,,drop=F]
data=cbind(risk1, cli1)

#DCA·ÖÎö(¾ö²ßÇúÏß)
rt=cbind(risk1[,c("futime","fustat","riskScore","Nomogram")], cli1)
Nomogram<-coxph(Surv(futime,fustat)~Nomogram,rt)
Risk<-coxph(Surv(futime,fustat)~riskScore,rt)
Age<-coxph(Surv(futime,fustat)~Age,rt)
Gender<-coxph(Surv(futime,fustat)~Gender,rt)
Grade<-coxph(Surv(futime,fustat)~Grade,rt)


#»æÖÆ¾ö²ßÇúÏß
pdf(file="DCA.pdf", width=6, height=5)
d_train=dca(Nomogram,Risk,Age,Gender,Grade, times="median")
ggplot(d_train, linetype=1)
dev.off()


######»æÖÆÁÙ´²µÄROCÇúÏß######
rt=cbind(risk1[,c("futime","fustat","riskScore","Nomogram")], cli1)
aucText=c()
bioCol=rainbow(ncol(rt)-1, s=0.9, v=0.9)
pdf(file="cliROC.pdf", width=5.5, height=5.5)
#»æÖÆ·çÏÕµÃ·ÖµÄROCÇúÏß
i=3
ROC_rt=timeROC(T=risk$futime,
               delta=risk$fustat,
               marker=risk$riskScore, cause=1,
               weighting='aalen',
               times=c(predictTime),ROC=TRUE)
plot(ROC_rt, time=predictTime, col=bioCol[i-2], title=FALSE, lwd=2)
aucText=c(paste0("Risk", ", AUC=", sprintf("%.3f",ROC_rt$AUC[2])))
abline(0,1)

#¶ÔÁÙ´²Êý¾Ý½øÐÐÑ­»·£¬»æÖÆÁÙ´²Êý¾ÝµÄROCÇúÏß
for(i in 4:ncol(rt)){
	ROC_rt=timeROC(T=rt$futime,
				   delta=rt$fustat,
				   marker=rt[,i], cause=1,
				   weighting='aalen',
				   times=c(predictTime),ROC=TRUE)
	plot(ROC_rt, time=predictTime, col=bioCol[i-2], title=FALSE, lwd=2, add=TRUE)
	aucText=c(aucText, paste0(colnames(rt)[i],", AUC=",sprintf("%.3f",ROC_rt$AUC[2])))
}
#»æÖÆÍ¼Àý£¬µÃµ½ROCÇúÏßÏÂµÄÃæ»ý
legend("bottomright", aucText,lwd=2,bty="n",col=bioCol[1:(ncol(rt)-1)])
dev.off()


######Video source: https://ke.biowolf.cn
######ÉúÐÅ×ÔÑ§Íø: https://www.biowolf.cn/
######Î¢ÐÅ¹«ÖÚºÅ£ºbiowolf_cn
######ºÏ×÷ÓÊÏä£ºbiowolf@foxmail.com
######´ðÒÉÎ¢ÐÅ: 18520221056
