# Supplementary material for: Prognostic RNA-editing signature predicts immune functions and therapy responses in gliomas
Source: Front Genet. 2023 Feb 8;14:1120354. doi: 10.3389/fgene.2023.1120354 (PMC9945230; doi:10.3389/fgene.2023.1120354)
Supplement: Supplementary file 3 [file DataSheet1.zip › RNA-editing- codes and raw data/ATIRE21.riskDiff.R]

######Video source: https://ke.biowolf.cn
######ÉúÐÅ×ÔÑ§Íø: https://www.biowolf.cn/
######Î¢ÐÅ¹«ÖÚºÅ£ºbiowolf_cn
######ºÏ×÷ÓÊÏä£ºbiowolf@foxmail.com
######´ðÒÉÎ¢ÐÅ: 18520221056

#if (!requireNamespace("BiocManager", quietly = TRUE))
#    install.packages("BiocManager")
#BiocManager::install("limma")

#install.packages("pheatmap")
#install.packages("ggplot2")


#ÒýÓÃ°ü
library(limma)
library(pheatmap)
library(ggplot2)

expFile="symbol.txt"        #±í´ïÊý¾ÝÎÄ¼þ
riskFile="risk.all.txt"     #·çÏÕÎÄ¼þ
logFCfilter=1           #logFC¹ýÂËÌõ¼þ(logFC=0.585,²îÒì±¶Êý1.5±¶;logFC=1,²îÒì2±¶;logFC=2,²îÒì4±¶)
pvalueFilter=0.05           #pvalue¹ýÂËÌõ¼þ
fdrFilter=1                 #fdr¹ýÂËÌõ¼þ
setwd("C:/Strawberry/RNA_editing_glioma/21.riskDiff")    #ÉèÖÃ¹¤×÷Ä¿Â¼

#¶ÁÈ¡±í´ïÊý¾ÝÎÄ¼þ,²¢¶ÔÊäÈëÎÄ¼þÕûÀí
rt=read.table(expFile, header=T, sep="\t", check.names=F)
rt=as.matrix(rt)
rownames(rt)=rt[,1]
exp=rt[,2:ncol(rt)]
dimnames=list(rownames(exp), colnames(exp))
data=matrix(as.numeric(as.matrix(exp)), nrow=nrow(exp), dimnames=dimnames)
data=avereps(data)

##È¥³ýÕý³£ÑùÆ·
#group=sapply(strsplit(colnames(data),"\\-"), "[", 4)
#group=sapply(strsplit(group,""), "[", 1)
#group=gsub("2", "1", group)
#data=data[,group==0]
#data=t(data)
#rownames(data)=gsub("(.*?)\\-(.*?)\\-(.*?)\\-(.*?)\\-.*", "\\1\\-\\2\\-\\3", rownames(data))
#data=avereps(data)
data=t(data)
colnames(data)=gsub('[.]',"-",colnames(data))
colnames(data)=substring(colnames(data),1,12)
#¶ÁÈ¡riskÎÄ¼þ
risk=read.table(riskFile, header=T, sep="\t", check.names=F, row.names=1)
sameSample=intersect(colnames(data), row.names(risk))
data=data[,sameSample]
risk=risk[sameSample,]

#ÌáÈ¡µÍ·çÏÕ×éºÍ¸ß·çÏÕ×éµÄÑùÆ·
riskLow=risk[risk$risk=="low",]
riskHigh=risk[risk$risk=="high",]
dataLow=data[,row.names(riskLow)]
dataHigh=data[,row.names(riskHigh)]
data=cbind(dataLow,dataHigh)
data=data[rowMeans(data)>0.5,]
conNum=ncol(dataLow)
treatNum=ncol(dataHigh)
Type=c(rep(1,conNum), rep(2,treatNum))

#²îÒì·ÖÎö
outTab=data.frame()
for(i in row.names(data)){
	rt=data.frame(expression=data[i,], Type=Type)
	wilcoxTest=wilcox.test(expression ~ Type, data=rt)
	pvalue=wilcoxTest$p.value
	conGeneMeans=mean(data[i,1:conNum])
	treatGeneMeans=mean(data[i,(conNum+1):ncol(data)])
	logFC=log2(treatGeneMeans)-log2(conGeneMeans)
	conMed=median(data[i,1:conNum])
	treatMed=median(data[i,(conNum+1):ncol(data)])
	diffMed=treatMed-conMed
	if( ((logFC>0) & (diffMed>0)) | ((logFC<0) & (diffMed<0)) ){  
		outTab=rbind(outTab,cbind(gene=i,lowMean=conGeneMeans,highMean=treatGeneMeans,logFC=logFC,pvalue=pvalue))
	}
}
pvalue=outTab[,"pvalue"]
fdr=p.adjust(as.numeric(as.vector(pvalue)), method="fdr")
outTab=cbind(outTab, fdr=fdr)

#Êä³ö²îÒì±í¸ñ
outDiff=outTab[( abs(as.numeric(as.vector(outTab$logFC)))>logFCfilter & as.numeric(as.vector(outTab$fdr))<fdrFilter & as.numeric(as.vector(outTab$pvalue))<pvalueFilter),]
write.table(outDiff, file="riskDiff.txt", sep="\t", row.names=F, quote=F)

#»æÖÆ²îÒì»ùÒòµÄÈÈÍ¼
geneNum=50
outDiff=outDiff[order(as.numeric(as.vector(outDiff$logFC))),]
diffGeneName=as.vector(outDiff[,1])
diffLength=length(diffGeneName)
hmGene=c()
if(diffLength>(2*geneNum)){
    hmGene=diffGeneName[c(1:geneNum,(diffLength-geneNum+1):diffLength)]
}else{
    hmGene=diffGeneName
}
hmExp=log2(data[hmGene,]+0.1)
#ÈÈÍ¼×¢ÊÍÎÄ¼þ
Risk=c(rep("low",conNum),rep("high",treatNum))
Risk=factor(Risk, levels=c("low", "high"))
names(Risk)=colnames(data)
Risk=as.data.frame(Risk)
pdf(file="heatmap.pdf", width=8, height=6.5)
pheatmap(hmExp, 
         annotation=Risk, 
         color = colorRampPalette(c(rep("blue",3.5), "white", rep("red",3.5)))(50),
         cluster_cols =F,
         show_colnames = F,
         scale="row",
         fontsize = 8,
         fontsize_row=5,
         fontsize_col=8)
dev.off()

#¶¨ÒåÏÔÖøÐÔ
outTab$pvalue=as.numeric(outTab$pvalue)
outTab$fdr=as.numeric(outTab$fdr)
outTab$logFC=as.numeric(outTab$logFC)
Significant=ifelse((outTab$fdr<fdrFilter & outTab$pvalue<pvalueFilter & abs(outTab$logFC)>logFCfilter), ifelse(outTab$logFC>logFCfilter,"Up","Down"), "Not")
#»æÖÆ»ðÉ½Í¼
if(fdrFilter>0.05){
	p = ggplot(outTab, aes(logFC, -log10(pvalue)))+
    geom_point(aes(col=Significant))+
    xlim(-5,5)+
    scale_color_manual(values=c("green", "black", "red"))+
    labs(title = " ")+
    theme(plot.title = element_text(size = 16, hjust = 0.5, face = "bold"))
	p=p+theme_bw()
	#±£´æÎªÍ¼Æ¬
	pdf("vol.pdf", width=6.2, height=5.5)
	print(p)
	dev.off()
}else{
	p = ggplot(outTab, aes(logFC, -log10(fdr)))+
	    geom_point(aes(col=Significant))+
	    xlim(-5,5)+
	    scale_color_manual(values=c("green", "black", "red"))+
	    labs(title = " ")+
	    theme(plot.title = element_text(size = 16, hjust = 0.5, face = "bold"))
	p=p+theme_bw()
	#±£´æÎªÍ¼Æ¬
	pdf("vol.pdf", width=6.2, height=5.5)
	print(p)
	dev.off()
}


######Video source: https://ke.biowolf.cn
######ÉúÐÅ×ÔÑ§Íø: https://www.biowolf.cn/
######Î¢ÐÅ¹«ÖÚºÅ£ºbiowolf_cn
######ºÏ×÷ÓÊÏä£ºbiowolf@foxmail.com
######´ðÒÉÎ¢ÐÅ: 18520221056
