# Supplementary material for: Prognostic RNA-editing signature predicts immune functions and therapy responses in gliomas
Source: Front Genet. 2023 Feb 8;14:1120354. doi: 10.3389/fgene.2023.1120354 (PMC9945230; doi:10.3389/fgene.2023.1120354)
Supplement: Supplementary file 3 [file DataSheet1.zip › RNA-editing- codes and raw data/ATIRE24.GSEA.R]

######Video source: https://ke.biowolf.cn
######ÉúÐÅ×ÔÑ§Íø: https://www.biowolf.cn/
######Î¢ÐÅ¹«ÖÚºÅ£ºbiowolf_cn
######ºÏ×÷ÓÊÏä£ºbiowolf@foxmail.com
######´ðÒÉÎ¢ÐÅ: 18520221056

#if (!requireNamespace("BiocManager", quietly = TRUE))
#    install.packages("BiocManager")
#BiocManager::install("limma")
#BiocManager::install("org.Hs.eg.db")
#BiocManager::install("DOSE")
#BiocManager::install("clusterProfiler")
#BiocManager::install("enrichplot")


#ÒýÓÃ°ü
library(limma)
library(org.Hs.eg.db)
library(clusterProfiler)
library(enrichplot)

expFile="symbol.txt"        #±í´ïÊý¾ÝÎÄ¼þ
riskFile="risk.all.txt"     #·çÏÕÎÄ¼þ
gmtFile="c5.go.symbols.gmt"     #»ùÒò¼¯ÎÄ¼þ
setwd("C:/Strawberry/RNA_editing_glioma/24.GSEA")     #ÉèÖÃ¹¤×÷Ä¿Â¼

#¶ÁÈ¡ÎÄ¼þ,²¢¶ÔÊäÈëÎÄ¼þ½øÐÐÕûÀí
rt=read.table(expFile, header=T, sep="\t", check.names=F)
rt=as.matrix(rt)
rownames(rt)=rt[,1]
exp=rt[,2:ncol(rt)]
dimnames=list(rownames(exp),colnames(exp))
data=matrix(as.numeric(as.matrix(exp)),nrow=nrow(exp),dimnames=dimnames)
data=avereps(data)
data=data[rowMeans(data)>0.5,]

#É¾µôÕý³£ÑùÆ·
#group=sapply(strsplit(colnames(data),"\\-"), "[", 4)
#group=sapply(strsplit(group,""), "[", 1)
#group=gsub("2", "1", group)
#data=data[,group==0]
data=t(data)

data=t(avereps(data))
colnames(data)=gsub('[.]',"-",colnames(data))
colnames(data)=substring(colnames(data),1,12)
#¶ÁÈ¡·çÏÕÎÄ¼þ
risk=read.table(riskFile, header=T, sep="\t", check.names=F, row.names=1)
sameSample=intersect(row.names(risk), colnames(data))
risk=risk[sameSample,]
data=data[,sameSample]

#¸ßµÍ·çÏÕ±È½Ï£¬µÃµ½logFC
dataL=data[,row.names(risk[risk[,"risk"]=="low",])]
dataH=data[,row.names(risk[risk[,"risk"]=="high",])]
meanL=rowMeans(dataL)
meanH=rowMeans(dataH)
meanL[meanL<0.00001]=0.00001
meanH[meanH<0.00001]=0.00001
logFC=log2(meanH)-log2(meanL)
logFC=sort(logFC,decreasing=T)
genes=names(logFC)

#¶ÁÈ¡»ùÒò¼¯ÎÄ¼þ
gmt=read.gmt(gmtFile)

#GSEA¸»¼¯·ÖÎö
kk=GSEA(logFC, TERM2GENE=gmt, pvalueCutoff=1, minGSSize=15, maxGSSize=500)
kkTab=as.data.frame(kk)
kkTab=kkTab[kkTab$pvalue<0.05,]
write.table(kkTab,file="GSEA.result.txt",sep="\t",quote=F,row.names = F)
	
#Êä³ö¸ß·çÏÕ¸»¼¯µÄÍ¼ÐÎ
termNum=5     #ÉèÖÃÕ¹Ê¾Í¨Â·µÄÊýÄ¿£¬Õ¹Ê¾Ç°5¸öÍ¨Â·
kkUp=kkTab[kkTab$NES>0,]
if(nrow(kkUp)>=termNum){
	showTerm=row.names(kkUp)[1:termNum]
	gseaplot=gseaplot2(kk, showTerm, base_size=8, title="Enriched in high risk group")
	pdf(file="GSEA.highrisk.pdf", width=7, height=5.5)
	print(gseaplot)
	dev.off()
}

#Êä³öµÍ·çÏÕ¸»¼¯µÄÍ¼ÐÎ
termNum=5     #ÉèÖÃÕ¹Ê¾Í¨Â·µÄÊýÄ¿£¬Õ¹Ê¾Ç°5¸öÍ¨Â·
kkDown=kkTab[kkTab$NES<0,]
if(nrow(kkDown)>=termNum){
	showTerm=row.names(kkDown)[1:termNum]
	gseaplot=gseaplot2(kk, showTerm, base_size=8, title="Enriched in low risk group")
	pdf(file="GSEA.lowrisk.pdf", width=7, height=5.5)
	print(gseaplot)
	dev.off()
}


######Video source: https://ke.biowolf.cn
######ÉúÐÅ×ÔÑ§Íø: https://www.biowolf.cn/
######Î¢ÐÅ¹«ÖÚºÅ£ºbiowolf_cn
######ºÏ×÷ÓÊÏä£ºbiowolf@foxmail.com
######´ðÒÉÎ¢ÐÅ: 18520221056
