# Supplementary material for: Prognostic RNA-editing signature predicts immune functions and therapy responses in gliomas
Source: Front Genet. 2023 Feb 8;14:1120354. doi: 10.3389/fgene.2023.1120354 (PMC9945230; doi:10.3389/fgene.2023.1120354)
Supplement: Supplementary file 3 [file DataSheet1.zip › RNA-editing- codes and raw data/ATIRE25.cor.R]

######Video source: https://ke.biowolf.cn
######ÉúÐÅ×ÔÑ§Íø: https://www.biowolf.cn/
######Î¢ÐÅ¹«ÖÚºÅ£ºbiowolf_cn
######ºÏ×÷ÓÊÏä£ºbiowolf@foxmail.com
######´ðÒÉÎ¢ÐÅ: 18520221056

#if (!requireNamespace("BiocManager", quietly = TRUE))
#    install.packages("BiocManager")
#BiocManager::install("limma")

#install.packages("tidyverse")
#install.packages("ggplot2")
#install.packages("ggExtra")
#install.packages("ggpubr")


#ÒýÓÃ°ü
library(limma)
library(reshape2)
library(tidyverse)
library(ggplot2)
library(ggpubr)
library(ggExtra)

expFile="symbol.txt"        #±í´ïÊý¾ÝÎÄ¼þ
riskFile="risk.all.txt"     #·çÏÕÎÄ¼þ
setwd("C:/Strawberry/RNA_editing_glioma/25.cor")     #ÉèÖÃ¹¤×÷Ä¿Â¼

#¶ÁÈ¡·çÏÕÎÄ¼þ
risk=read.table(riskFile, header=T, sep="\t", check.names=F, row.names=1)
ATIRE=colnames(risk)[3:(ncol(risk)-2)]
geneName=gsub("(.*?)\\|.*", "\\1", ATIRE) 

#¶ÁÈ¡±í´ïÊý¾ÝÎÄ¼þ
rt=read.table(expFile, header=T, sep="\t", check.names=F)
rt=as.matrix(rt)
rownames(rt)=rt[,1]
exp=rt[,2:ncol(rt)]
dimnames=list(rownames(exp),colnames(exp))
data=matrix(as.numeric(as.matrix(exp)),nrow=nrow(exp),dimnames=dimnames)
data=avereps(data)
data=data[rowMeans(data)>0,]

ATIRE=ATIRE[geneName %in% rownames(data)]
geneName=geneName[geneName %in% rownames(data)]
data=t(data[geneName,,drop=F])

data=log2(data+1)

#È¥³ýÕý³£ÑùÆ·
#group=sapply(strsplit(row.names(data),"\\-"), "[", 4)
#group=sapply(strsplit(group,""), "[", 1)
#group=gsub("2", "1", group)
#data=data[group==0,]
#rownames(data)=gsub("(.*?)\\-(.*?)\\-(.*?)\\-.*", "\\1\\-\\2\\-\\3", rownames(data))
data=avereps(data)
rownames(data)=gsub('[.]',"-",rownames(data))
rownames(data)=substring(rownames(data),1,12)
#Êý¾ÝÈ¡½»¼¯
sameSample=intersect(row.names(data), row.names(risk))
data=data[sameSample,,drop=F]
risk=risk[sameSample,,drop=F]

#¶ÔËùÓÐRNA±à¼­Ñ­»·, ½øÐÐÏà¹ØÐÔ·ÖÎö
for(i in ATIRE){
	x=as.numeric(risk[,i])
	j=strsplit(i, "\\|")
	j1=unlist(j)[1]
	j2=unlist(j)[2]
	y=as.numeric(data[,j1])
	if(sd(y)<0.01){next}
	#»æÖÆÏà¹ØÐÔÉ¢µãÍ¼µÄ»æÖÆ
	outFile=paste0("cor.", j1, ".pdf")
	df1=as.data.frame(cbind(x,y))
	p1=ggplot(df1, aes(x, y)) + 
			xlab(paste0("Editing level of ", i)) + 
			ylab(paste0("Expression level of ", j1))+
			geom_point() + geom_smooth(method="lm",formula = y ~ x) + theme_bw()+
			stat_cor(method = 'spearman', aes(x =x, y =y))
	#Êä³öÏà¹ØÐÔÍ¼ÐÎ
	pdf(file=outFile, width=5, height=4.5)
	print(p1)
	dev.off()
	#»ã×ÜÏà¹ØÐÔ½á¹û
}


######Video source: https://ke.biowolf.cn
######ÉúÐÅ×ÔÑ§Íø: https://www.biowolf.cn/
######Î¢ÐÅ¹«ÖÚºÅ£ºbiowolf_cn
######ºÏ×÷ÓÊÏä£ºbiowolf@foxmail.com
######´ðÒÉÎ¢ÐÅ: 18520221056
