# Supplementary material for: Prognostic RNA-editing signature predicts immune functions and therapy responses in gliomas
Source: Front Genet. 2023 Feb 8;14:1120354. doi: 10.3389/fgene.2023.1120354 (PMC9945230; doi:10.3389/fgene.2023.1120354)
Supplement: Supplementary file 3 [file DataSheet1.zip › RNA-editing- codes and raw data/ATIRE26.cor.R]

######Video source: https://ke.biowolf.cn
######ÉúÐÅ×ÔÑ§Íø: https://www.biowolf.cn/
######Î¢ÐÅ¹«ÖÚºÅ£ºbiowolf_cn
######ºÏ×÷ÓÊÏä£ºbiowolf@foxmail.com
######´ðÒÉÎ¢ÐÅ: 18520221056

#if (!requireNamespace("BiocManager", quietly = TRUE))
#    install.packages("BiocManager")
#BiocManager::install("limma")

#install.packages("tidyverse")
#install.packages("ggplot2")
#install.packages("ggExtra")
#install.packages("ggpubr")


#ÒýÓÃ°ü
library(limma)
library(reshape2)
library(tidyverse)
library(ggplot2)
library(ggpubr)
library(ggExtra)

geneName="ADAR"             #»ùÒòÃû×Ö
expFile="symbol.txt"        #±í´ïÊý¾ÝÎÄ¼þ
riskFile="risk.all.txt"     #·çÏÕÎÄ¼þ
setwd("C:/Strawberry/RNA_editing_glioma/26.ADAR")     #ÉèÖÃ¹¤×÷Ä¿Â¼

#¶ÁÈ¡·çÏÕÎÄ¼þ
risk=read.table(riskFile, header=T, sep="\t", check.names=F, row.names=1)
risk$riskScore[risk$riskScore>quantile(risk$riskScore,0.975)]=quantile(risk$riskScore,0.975)

#¶ÁÈ¡±í´ïÊý¾ÝÎÄ¼þ
rt=read.table(expFile, header=T, sep="\t", check.names=F)
rt=as.matrix(rt)
rownames(rt)=rt[,1]
exp=rt[,2:ncol(rt)]
dimnames=list(rownames(exp),colnames(exp))
data=matrix(as.numeric(as.matrix(exp)),nrow=nrow(exp),dimnames=dimnames)
data=avereps(data)
data=data[rowMeans(data)>0,]
data=t(data[geneName,,drop=F])
data=log2(data+1)

#È¥³ýÕý³£ÑùÆ·
#group=sapply(strsplit(row.names(data),"\\-"), "[", 4)
#group=sapply(strsplit(group,""), "[", 1)
#group=gsub("2", "1", group)
#data=data[group==0,,drop=F]
#rownames(data)=gsub("(.*?)\\-(.*?)\\-(.*?)\\-.*", "\\1\\-\\2\\-\\3", rownames(data))
data=avereps(data)

#Êý¾ÝÈ¡½»¼¯
rownames(data)=gsub('[.]',"-",rownames(data))
rownames(data)=substring(rownames(data),1,12)
sameSample=intersect(row.names(data), row.names(risk))
data=data[sameSample,,drop=F]
risk=risk[sameSample,,drop=F]

#»æÖÆÏà¹ØÐÔÉ¢µãÍ¼
x=as.numeric(risk[,"riskScore"])
y=as.numeric(data[,geneName])
outFile=paste0("cor.", geneName, ".pdf")
df1=as.data.frame(cbind(x,y))
p1=ggplot(df1, aes(x, y)) + 
		xlab("Risk score") + 
		ylab(paste0("Expression level of ", geneName))+
		geom_point() + geom_smooth(method="lm",formula = y ~ x) + theme_bw()+
		stat_cor(method = 'spearman', aes(x =x, y =y))
#Êä³öÏà¹ØÐÔÍ¼ÐÎ
pdf(file=outFile, width=5, height=4.5)
print(p1)
dev.off()


######Video source: https://ke.biowolf.cn
######ÉúÐÅ×ÔÑ§Íø: https://www.biowolf.cn/
######Î¢ÐÅ¹«ÖÚºÅ£ºbiowolf_cn
######ºÏ×÷ÓÊÏä£ºbiowolf@foxmail.com
######´ðÒÉÎ¢ÐÅ: 18520221056
