# Supplementary material for: Prognostic RNA-editing signature predicts immune functions and therapy responses in gliomas
Source: Front Genet. 2023 Feb 8;14:1120354. doi: 10.3389/fgene.2023.1120354 (PMC9945230; doi:10.3389/fgene.2023.1120354)
Supplement: Supplementary file 3 [file DataSheet1.zip › RNA-editing- codes and raw data/ATIRE27.diff.R]

######Video source: https://ke.biowolf.cn
######ÉúÐÅ×ÔÑ§Íø: https://www.biowolf.cn/
######Î¢ÐÅ¹«ÖÚºÅ£ºbiowolf_cn
######ºÏ×÷ÓÊÏä£ºbiowolf@foxmail.com
######´ðÒÉÎ¢ÐÅ: 18520221056

#if (!requireNamespace("BiocManager", quietly = TRUE))
#    install.packages("BiocManager")
#BiocManager::install("limma")

#install.packages("ggplot2")
#install.packages("ggpubr")


#ÒýÓÃ°ü
library(limma)
library(ggplot2)
library(ggpubr)

riskFile="risk.all.txt"     #·çÏÕÎÄ¼þ
expFile="impute.txt"        #RNA±à¼­µÄÎÄ¼þ
setwd("C:/Strawberry/RNA_editing_glioma/27.ATIREdiff")     #ÉèÖÃ¹¤×÷Ä¿Â¼

#¶ÁÈ¡·çÏÕÎÄ¼þ
risk=read.table(riskFile, header=T, sep="\t", check.names=F, row.names=1)
ATIRE=colnames(risk)[3:(ncol(risk)-2)]

#¶ÁÈ¡RNA±à¼­µÄÎÄ¼þ
rt=read.table(expFile, header=T, sep="\t", check.names=F)
rt=as.matrix(rt)
rownames(rt)=rt[,1]
exp=rt[,2:ncol(rt)]
dimnames=list(rownames(exp),colnames(exp))
data=matrix(as.numeric(as.matrix(exp)),nrow=nrow(exp),dimnames=dimnames)
data=avereps(data)


geneName=gsub("(.*?)\\|.*", "\\1", ATIRE) 
ATIRE=ATIRE[ATIRE %in% rownames(data)]

data=t(data[ATIRE,,drop=F])

#ÑùÆ·ÀàÐÍ
Type=substring(rownames(data),1,3)
rt=cbind(as.data.frame(data), Type)

#ÉèÖÃ±È½Ï×é
rt$Type=factor(rt$Type, levels=c("GBM", "LGG"))
type=levels(factor(rt$Type))
comp=combn(type, 2)
my_comparisons=list()
for(i in 1:ncol(comp)){my_comparisons[[i]]<-comp[,i]}

#¶ÔRNA±à¼­½øÐÐÑ­»·, »æÖÆÏäÏßÍ¼
for(ATIRE in colnames(rt)[1:(ncol(rt)-1)]){
	rt1=rt[,c(ATIRE, "Type")]
	colnames(rt1)=c("ATIRE", "Type")
	#»æÖÆÏäÏßÍ¼
	boxplot=ggboxplot(rt1, x="Type", y="ATIRE", fill="Type",
					  xlab="",
					  ylab=ATIRE,
					  legend.title="Risk",
					  palette=c("green", "red")
					  )+ 
			stat_compare_means(comparisons=my_comparisons)
	#Êä³öÍ¼ÐÎ
	geneName=gsub("(.*?)\\|.*", "\\1", ATIRE)
	pdf(file=paste0("diff.", geneName, ".pdf"), width=5, height=4.5)
	print(boxplot)
	dev.off()
}


######Video source: https://ke.biowolf.cn
######ÉúÐÅ×ÔÑ§Íø: https://www.biowolf.cn/
######Î¢ÐÅ¹«ÖÚºÅ£ºbiowolf_cn
######ºÏ×÷ÓÊÏä£ºbiowolf@foxmail.com
######´ðÒÉÎ¢ÐÅ: 18520221056
