# Supplementary material for: Prognostic RNA-editing signature predicts immune functions and therapy responses in gliomas
Source: Front Genet. 2023 Feb 8;14:1120354. doi: 10.3389/fgene.2023.1120354 (PMC9945230; doi:10.3389/fgene.2023.1120354)
Supplement: Supplementary file 3 [file DataSheet1.zip › RNA-editing- codes and raw data/BUBBLE PLOT of top correlated drugs.R]

getwd()
setwd("C:/Strawberry/RNA_editing_glioma/35.pRRophetic")
getwd()
dir()
library(ggplot2)
Enrichment_result_df=read.table("top correlated drug.txt",header = T, sep="\t")
colnames(Enrichment_result_df)

ggplot(Enrichment_result_df,aes(cor.rho,reorder(drug,cor.rho),))+
  geom_point(aes(size=-log10(sig.p),color=-log10(cor.p)))+
#  scale_shape_manual(values=c(30,60,90))+
  scale_color_gradient(low = "blue", high = "red")+ 
 # scale_x_continuous(limits = c(-3.3,0))+
  labs(color=expression("-log10(p value of correlation)"),
  size="-log10(p value of difference)",
 x="Correlation Coefficient",
  y="Drugs",
  title="top 10 drug with risk based sensitivity")+theme_bw()+theme(
   axis.line = element_line(colour = "black"), axis.text = element_text(color = "black",size = 10),
    legend.text = element_text(size = 12),
    legend.title=element_text(size=14),
    axis.title.x = element_text(size = 10),
   axis.text.y=element_text(angle=0,hjust=1,vjust=0.5))+
    scale_size_continuous(range=c(3,9),breaks = c(20,30,40,50,60))#?????????????????????,?????????????????????

 
