# Supplementary material for: Prognostic RNA-editing signature predicts immune functions and therapy responses in gliomas
Source: Front Genet. 2023 Feb 8;14:1120354. doi: 10.3389/fgene.2023.1120354 (PMC9945230; doi:10.3389/fgene.2023.1120354)
Supplement: Supplementary file 3 [file DataSheet1.zip › RNA-editing- codes and raw data/cuproptosis33.tmbSur.R]

######Video source: https://ke.biowolf.cn
######ÉúÐÅ×ÔÑ§Íø: https://www.biowolf.cn/
######Î¢ÐÅ¹«ÖÚºÅ£ºbiowolf_cn
######ºÏ×÷ÓÊÏä£ºbiowolf@foxmail.com
######´ðÒÉÎ¢ÐÅ: 18520221056

#install.packages("survival")
#install.packages("survminer")


#ÒýÓÃ°ü
library(survival)
library(survminer)

tmbFile="TMB.txt"            #Ö×ÁöÍ»±ä¸ººÉÎÄ¼þ
riskFile="risk.all.txt"      #·çÏÕÎÄ¼þ
setwd("C:/Strawberry/RNA_editing_glioma/33.tmbSur")      #ÉèÖÃ¹¤×÷Ä¿Â¼

#¶ÁÈ¡ÊäÈëÎÄ¼þ
risk=read.table(riskFile, header=T, sep="\t", check.names=F, row.names=1)    #¶ÁÈ¡·çÏÕÎÄ¼þ
tmb=read.table(tmbFile, header=T, sep="\t", check.names=F, row.names=1)      #¶ÁÈ¡Ö×ÁöÍ»±ä¸ººÉÎÄ¼þ

#ºÏ²¢Êý¾Ý
sameSample=intersect(row.names(tmb), row.names(risk))
tmb=tmb[sameSample,,drop=F]
risk=risk[sameSample,,drop=F]
data=cbind(risk, tmb)

#»ñÈ¡Ö×ÁöÍ»±ä¸ººÉ×îÓÅcutoff
res.cut=surv_cutpoint(data, time = "futime", event = "fustat", variables =c("TMB"))
cutoff=as.numeric(res.cut$cutpoint[1])
tmbType=ifelse(data[,"TMB"]<=cutoff, "L-TMB", "H-TMB")
scoreType=ifelse(data$risk=="low", "low risk", "high risk")
mergeType=paste0(tmbType, "+", scoreType)

#¶¨ÒåÉú´æ·ÖÎöº¯Êý
bioSurvival=function(surData=null, outFile=null){
    #±È½Ï¸ßµÍÍ»±ä¸ººÉ×éµÄÉú´æ²îÒì,µÃµ½ÏÔÖøÐÔµÄpvalue
	diff=survdiff(Surv(futime, fustat) ~ group, data=surData)
	length=length(levels(factor(surData[,"group"])))
	pValue=1-pchisq(diff$chisq, df=length-1)
	if(pValue<0.001){
		pValue="p<0.001"
	}else{
		pValue=paste0("p=",sprintf("%.03f",pValue))
	}
	fit <- survfit(Surv(futime, fustat) ~ group, data = surData)
	#print(surv_median(fit))
	
	#»æÖÆÉú´æÇúÏß
	bioCol=c("#FF0000","#0066FF","#6E568C","#7CC767","#223D6C","#D20A13","#FFD121","#088247","#11AA4D")
	bioCol=bioCol[1:length]
	surPlot=ggsurvplot(fit, 
			           data=surData,
			           conf.int=F,
			           pval=pValue,
			           pval.size=6,
			           legend.title="",
			           legend.labs=levels(factor(surData[,"group"])),
			           font.legend=10,
			           legend = c(0.8, 0.8),
			           xlab="Time(years)",
			           break.time.by = 1,
			           palette = bioCol,
			           surv.median.line = "hv",
			           risk.table=F,
			           cumevents=F,
			           risk.table.height=.25)
	#Êä³öÍ¼ÐÎ
	pdf(file=outFile, onefile = FALSE, width=5.5, height=4.8)
	print(surPlot)
	dev.off()
}

#»æÖÆÖ×ÁöÍ»±ä¸ººÉµÄÉú´æÇúÏß
data$group=tmbType
bioSurvival(surData=data, outFile="TMB.survival.pdf")

#»æÖÆÖ×ÁöÍ»±ä¸ººÉÁªºÏ²¡ÈË·çÏÕµÄÉú´æÇúÏß
data$group=mergeType
bioSurvival(surData=data, outFile="TMB-risk.survival.pdf")


######Video source: https://ke.biowolf.cn
######ÉúÐÅ×ÔÑ§Íø: https://www.biowolf.cn/
######Î¢ÐÅ¹«ÖÚºÅ£ºbiowolf_cn
######ºÏ×÷ÓÊÏä£ºbiowolf@foxmail.com
######´ðÒÉÎ¢ÐÅ: 18520221056
