# Supplementary material for: Prognostic RNA-editing signature predicts immune functions and therapy responses in gliomas
Source: Front Genet. 2023 Feb 8;14:1120354. doi: 10.3389/fgene.2023.1120354 (PMC9945230; doi:10.3389/fgene.2023.1120354)
Supplement: Supplementary file 3 [file DataSheet1.zip › RNA-editing- codes and raw data/immAS20.TMEdiff.R]

######Video source: https://ke.biowolf.cn
######ÉúÐÅ×ÔÑ§Íø: https://www.biowolf.cn/
######Î¢ÐÅ¹«ÖÚºÅ£ºbiowolf_cn
######ºÏ×÷ÓÊÏä£ºbiowolf@foxmail.com
######´ðÒÉÎ¢ÐÅ: 18520221056

#install.packages("ggpubr")

#if (!requireNamespace("BiocManager", quietly = TRUE))
#    install.packages("BiocManager")
#BiocManager::install("limma")


#ÒýÓÃ°ü
library(limma)
library(ggpubr)
scoreFile="TMEscores.txt"      #Ö×ÁöÎ¢»·¾³´ò·ÖÎÄ¼þ
riskFile="risk.txt"            #·çÏÕÎÄ¼þ
setwd("C:/Strawberry/RNA_editing_glioma/36.other immune related analysis/20.TMEdiff")      #ÐÞ¸Ä¹¤×÷Ä¿Â¼

#¶ÁÈ¡Ö×ÁöÎ¢»·¾³´ò·ÖÎÄ¼þ£¬²¢¶ÔÎÄ¼þ½øÐÐÕûÀí
rt=read.table(scoreFile, header=T, sep="\t", check.names=F, row.names=1)


rt$id=substring(rownames(rt),1,12)
rt=rt[!duplicated(rt$id),]
rownames(rt)=rt$id
rt=rt[,-5]

data=as.matrix(rt)
#rownames(data)=gsub("(.*?)\\-(.*?)\\-(.*?)\\-(.*?)\\-.*", "\\1\\-\\2\\-\\3", rownames(data))
data=avereps(data)

row.names(rt)=gsub( "-",".", rownames(rt))

row.names(data)=gsub( "-",".", rownames(data))

#¶ÁÈ¡·çÏÕÎÄ¼þ
risk=read.table(riskFile, header=T, sep="\t", check.names=F, row.names=1)
rownames(risk)=gsub("-",".",rownames(risk))
#ºÏ²¢Êý¾Ý
sameSample=intersect(row.names(data), row.names(risk))
data=data[sameSample,,drop=F]
risk=risk[sameSample,"risk",drop=F]
rt=cbind(data, risk)

#ÉèÖÃ±È½Ï×é
rt$risk=factor(rt$risk, levels=c("low", "high"))
group=levels(factor(rt$risk))
rt$risk=factor(rt$risk, levels=group)
comp=combn(group,2)
my_comparisons=list()
for(i in 1:ncol(comp)){my_comparisons[[i]]<-comp[,i]}

#¶Ô´ò·Ö½øÐÐÑ­»·,»æÖÆÐ¡ÌáÇÙÍ¼
for(i in colnames(rt)[1:4]){
	gg1=ggviolin(rt, x="risk", y=i, fill = "risk", 
	         xlab="", ylab=i,
	         legend.title="Risk",
	         palette=c("#0066FF", "#FF0000"),
	         add = "boxplot", add.params = list(fill="white"))+ 
	         stat_compare_means(comparisons = my_comparisons)
	         #stat_compare_means(comparisons = my_comparisons,symnum.args=list(cutpoints = c(0, 0.001, 0.01, 0.05, 1), symbols = c("***", "**", "*", "ns")),label = "p.signif")
	pdf(file=paste0(i, ".pdf"), width=6, height=5)
	print(gg1)
	dev.off()
}


######Video source: https://ke.biowolf.cn
######ÉúÐÅ×ÔÑ§Íø: https://www.biowolf.cn/
######Î¢ÐÅ¹«ÖÚºÅ£ºbiowolf_cn
######ºÏ×÷ÓÊÏä£ºbiowolf@foxmail.com
######´ðÒÉÎ¢ÐÅ: 18520221056
