# Supplementary material for: Prognostic RNA-editing signature predicts immune functions and therapy responses in gliomas
Source: Front Genet. 2023 Feb 8;14:1120354. doi: 10.3389/fgene.2023.1120354 (PMC9945230; doi:10.3389/fgene.2023.1120354)
Supplement: Supplementary file 3 [file DataSheet1.zip › RNA-editing- codes and raw data/immAS22.immCor.R]

######Video source: https://ke.biowolf.cn
######ÉúÐÅ×ÔÑ§Íø: https://www.biowolf.cn/
######Î¢ÐÅ¹«ÖÚºÅ£ºbiowolf_cn
######ºÏ×÷ÓÊÏä£ºbiowolf@foxmail.com
######´ðÒÉÎ¢ÐÅ: 18520221056

if (!requireNamespace("BiocManager", quietly = TRUE))
    install.packages("BiocManager")
#BiocManager::install("limma")

#install.packages("ggpubr")
#install.packages("vioplot")
#options(repos="http://cran.rstudio.com/")
#install.packages("ggExtra")


#ÒýÓÃ°ü
library(limma)
library(reshape2)
library(ggpubr)
library(vioplot)
library(ggExtra)
immFile="CIBERSORT-Results.txt"     #ÃâÒßÏ¸°û½þÈó½á¹ûÎÄ¼þ
riskFile="risk.txt"                 #·çÏÕÎÄ¼þ
pFilter=0.05            #ÃâÒßÏ¸°û½þÈó½á¹ûµÄ¹ýÂËÌõ¼þ
setwd("C:/Strawberry/RNA_editing_glioma/36.other immune related analysis/22.immCor")     #ÉèÖÃ¹¤×÷Ä¿Â¼

#¶ÁÈ¡ÃâÒßÏ¸°û½á¹ûÎÄ¼þ£¬²¢¶ÔÊý¾Ý½øÐÐÕûÀí
immune=read.table(immFile, header=T, sep="\t", check.names=F, row.names=1)
immune=immune[immune[,"P-value"]<pFilter,]
data=as.matrix(immune[,1:(ncol(immune)-3)])

#É¾³ýÕý³£ÑùÆ·
#group=sapply(strsplit(row.names(data),"\\-"), "[", 4)
#group=sapply(strsplit(group,""), "[", 1)
#group=gsub("2", "1", group)
#data=data[group==0,]
#row.names(data)=gsub("(.*?)\\-(.*?)\\-(.*?)\\-(.*?)\\-.*", "\\1\\-\\2\\-\\3", row.names(data))
data=avereps(data)

#¶ÁÈ¡·çÏÕÎÄ¼þ
risk=read.table(riskFile, header=T, sep="\t", check.names=F, row.names=1)

row.names(data)=substring(row.names(data),1,12)
row.names(data)=gsub("-",".",row.names(data))
row.names(risk)=gsub("-",".",row.names(risk))
sameSample=intersect(row.names(data), row.names(risk))
rt=cbind(data[sameSample,,drop=F], risk[sameSample,c("riskScore","risk"),drop=F])


##################»æÖÆÏäÏßÍ¼##################
#°ÑÊý¾Ý×ª»»³Éggplot2ÊäÈëÎÄ¼þ
data=rt[,-(ncol(rt)-1)]
data=melt(data,id.vars=c("risk"))
colnames(data)=c("risk", "Immune", "Expression")
#»æÖÆÏäÏßÍ¼
group=levels(factor(data$risk))
data$risk=factor(data$risk, levels=c("low","high"))
bioCol=c("#0066FF","#FF0000","#6E568C","#7CC767","#223D6C","#D20A13","#FFD121","#088247","#11AA4D")
bioCol=bioCol[1:length(group)]
boxplot=ggboxplot(data, x="Immune", y="Expression", fill="risk",
				  xlab="",
				  ylab="Fraction",
				  legend.title="risk",
				  width=0.8,
				  palette=bioCol)+
				  rotate_x_text(50)+
	stat_compare_means(aes(group=risk),symnum.args=list(cutpoints=c(0, 0.001, 0.01, 0.05, 1), symbols=c("***", "**", "*", "")), label="p.signif")
#Êä³öÍ¼Æ¬
pdf(file="immune.diff.pdf", width=7, height=6)
print(boxplot)
dev.off()


##########»æÖÆÃâÒßÏà¹ØÐÔÍ¼ÐÎ##########
for(i in colnames(rt)[1:(ncol(rt)-2)]){
	x=as.numeric(rt[,"riskScore"])
	y=as.numeric(rt[,i])
	if(sd(y)<0.01){next}
	cor=cor.test(x, y, method="spearma")
	if(cor$p.value<0.05){
		outFile=paste0("cor.", i, ".pdf")
		df1=as.data.frame(cbind(x,y))
		p1=ggplot(df1, aes(x, y)) + 
				  xlab("Risk score") + ylab(i)+
				  geom_point() + geom_smooth(method="lm",formula = y ~ x) + theme_bw()+
				  stat_cor(method = 'spearman', aes(x =x, y =y))
		p2=ggMarginal(p1, type="density", xparams=list(fill = "orange"), yparams=list(fill = "blue"))
		#Ïà¹ØÐÔÍ¼ÐÎ
		pdf(file=outFile, width=5.2, height=5)
		print(p2)
		dev.off()
	}
}


######Video source: https://ke.biowolf.cn
######ÉúÐÅ×ÔÑ§Íø: https://www.biowolf.cn/
######Î¢ÐÅ¹«ÖÚºÅ£ºbiowolf_cn
######ºÏ×÷ÓÊÏä£ºbiowolf@foxmail.com
######´ðÒÉÎ¢ÐÅ: 18520221056
