# Supplementary material for: Prognostic RNA-editing signature predicts immune functions and therapy responses in gliomas
Source: Front Genet. 2023 Feb 8;14:1120354. doi: 10.3389/fgene.2023.1120354 (PMC9945230; doi:10.3389/fgene.2023.1120354)
Supplement: Supplementary file 3 [file DataSheet1.zip › RNA-editing- codes and raw data/immAS24.scoreCor.R]

######Video source: https://ke.biowolf.cn
######ÉúÐÅ×ÔÑ§Íø: https://www.biowolf.cn/
######Î¢ÐÅ¹«ÖÚºÅ£ºbiowolf_cn
######ºÏ×÷ÓÊÏä£ºbiowolf@foxmail.com
######´ðÒÉÎ¢ÐÅ: 18520221056

#if (!requireNamespace("BiocManager", quietly = TRUE))
#    install.packages("BiocManager")
#BiocManager::install("limma")

#install.packages("ggpubr")
#install.packages("reshape2")


#ÒýÓÃ°ü
library(limma)
library(ggpubr)
library(reshape2)
riskFile="risk.txt"            #·çÏÕÎÄ¼þ
scoreFile="immScore.txt"       #ÃâÒß´ò·ÖÎÄ¼þ
setwd("C:/Strawberry/RNA_editing_glioma/36.other immune related analysis/24.scoreCor")       #ÉèÖÃ¹¤×÷Ä¿Â¼

#¶ÁÈ¡ÃâÒß´ò·ÖÎÄ¼þ
data=read.table(scoreFile, header=T, sep="\t", check.names=F, row.names=1)

#È¥³ýÕý³£ÑùÆ·
#group=sapply(strsplit(colnames(data),"\\-"), "[", 4)
#group=sapply(strsplit(group,""), "[", 1)
#group=gsub("2", "1", group)
data=t(data)
#rownames(data)=gsub("(.*?)\\-(.*?)\\-(.*?)\\-(.*?)\\-.*", "\\1\\-\\2\\-\\3", rownames(data))
data=avereps(data)

#¶ÁÈ¡·çÏÕÎÄ¼þ
risk=read.table(riskFile,header=T,sep="\t",row.names=1,check.names=F)
row.names(data)=substring(row.names(data),1,12)


#ºÏ²¢Êý¾Ý
sameSample=intersect(row.names(data),row.names(risk))
data=data[sameSample,,drop=F]
risk=risk[sameSample,,drop=F]
rt=cbind(data, risk[,c("riskScore","risk")])
rt1=rt[,-(ncol(rt)-1)]

#°ÑÊý¾Ý×ª»»³Éggplot2ÊäÈëÎÄ¼þ
data=melt(rt1, id.vars=c("risk"))
colnames(data)=c("Risk","Type","Score")
data$Risk=factor(data$Risk, levels=c("low","high"))

#»æÖÆÏäÏßÍ¼
p=ggboxplot(data, x="Type", y="Score", color = "Risk",
	        xlab="", ylab="Score", add = "none",
	        palette = c("blue","red") )
p=p+rotate_x_text(50)
p=p+stat_compare_means(aes(group=Risk),symnum.args=list(cutpoints = c(0, 0.001, 0.01, 0.05, 1), symbols = c("***", "**", "*", "")),label = "p.signif")

#±£´æÍ¼ÐÎ
pdf(file="boxplot.pdf", width=7.5, height=6)
print(p)
dev.off()


######Video source: https://ke.biowolf.cn
######ÉúÐÅ×ÔÑ§Íø: https://www.biowolf.cn/
######Î¢ÐÅ¹«ÖÚºÅ£ºbiowolf_cn
######ºÏ×÷ÓÊÏä£ºbiowolf@foxmail.com
######´ðÒÉÎ¢ÐÅ: 18520221056
