# Supplementary material for: Prognostic RNA-editing signature predicts immune functions and therapy responses in gliomas
Source: Front Genet. 2023 Feb 8;14:1120354. doi: 10.3389/fgene.2023.1120354 (PMC9945230; doi:10.3389/fgene.2023.1120354)
Supplement: Supplementary file 3 [file DataSheet1.zip › RNA-editing- codes and raw data/immAS25.heatmap.R]

######Video source: https://ke.biowolf.cn
######ÉúÐÅ×ÔÑ§Íø: https://www.biowolf.cn/
######Î¢ÐÅ¹«ÖÚºÅ£ºbiowolf_cn
######ºÏ×÷ÓÊÏä£ºbiowolf@foxmail.com
######´ðÒÉÎ¢ÐÅ: 18520221056

#if (!requireNamespace("BiocManager", quietly = TRUE))
#    install.packages("BiocManager")
#BiocManager::install("limma")

#install.packages("pheatmap")


#ÒýÓÃ°ü
library(limma)
library(pheatmap)
scoreFile="immScore.txt"       #ssGSEA½á¹ûÎÄ¼þ
riskFile="risk.txt"            #·çÏÕÎÄ¼þ
tmeFile="TMEscores.txt"        #Ö×ÁöÎ¢»·¾³´ò·ÖÎÄ¼þ
setwd("C:/Strawberry/RNA_editing_glioma/36.other immune related analysis/25.heatmap")      #ÉèÖÃ¹¤×÷Ä¿Â¼

#¶ÁÈ¡ssGSEA½á¹ûÎÄ¼þ
score=read.table(scoreFile, header=T, sep="\t", check.names=F, row.names=1)
#group=sapply(strsplit(colnames(score),"\\-"), "[", 4)
#group=sapply(strsplit(group,""), "[", 1)
#group=gsub("2", "1", group)
score=t(score)
#rownames(score)=gsub("(.*?)\\-(.*?)\\-(.*?)\\-(.*?)\\-.*", "\\1\\-\\2\\-\\3", rownames(score))
score=avereps(score)
row.names(score)=substring(row.names(score),1,12)


#¶ÁÈ¡Ö×ÁöÎ¢»·¾³´ò·ÖÎÄ¼þ£¬²¢¶ÔÎÄ¼þ½øÐÐÕûÀí
tme=read.table(tmeFile, header=T, sep="\t", check.names=F, row.names=1)
tme=as.matrix(tme)
#rownames(tme)=gsub("(.*?)\\-(.*?)\\-(.*?)\\-(.*?)\\-.*", "\\1\\-\\2\\-\\3", rownames(tme))
tme=avereps(tme)
row.names(tme)=substring(row.names(tme),1,12)


#¶ÁÈ¡·çÏÕÎÄ¼þ
risk=read.table(riskFile, header=T, sep="\t", check.names=F, row.names=1)

#Êý¾ÝºÏ²¢
sameSample=intersect(row.names(tme), row.names(risk))

rownames(score) %in% sameSample

sameSample=sameSample[sameSample%in%rownames(score)]


data=cbind(score[sameSample,,drop=F], risk[sameSample,"risk",drop=F], tme[sameSample,,drop=F])


data$risk=factor(data$risk, levels=c("low","high"))
data=data[order(data[,"risk"]),]
rt=t(data[,1:(ncol(data)-ncol(tme)-1),drop=F])
ann1=data[,(ncol(data)-ncol(tme)),drop=F]
ann2=data[,((ncol(data)-ncol(tme)):ncol(data)),drop=F]

#»æÖÆ·çÏÕµÄÈÈÍ¼
pdf("heatmap1.pdf", width=9, height=5)
pheatmap(rt, annotation=ann1, 
         color = colorRampPalette(c(rep("blue",3), "white", rep("red",3)))(50),
         cluster_cols =F,
         fontsize=8,
         fontsize_row=8,
         scale="row",
         show_colnames=F,
         fontsize_col=3)
dev.off()

#»æÖÆÎ¢»·¾³µÄÈÈÍ¼
pdf("heatmap2.pdf", width=9, height=5)
pheatmap(rt, annotation=ann2, 
         color = colorRampPalette(c(rep("blue",3), "white", rep("red",3)))(50),
         cluster_cols =F,
         fontsize=8,
         fontsize_row=8,
         scale="row",
         show_colnames=F,
         fontsize_col=3)
dev.off()


######Video source: https://ke.biowolf.cn
######ÉúÐÅ×ÔÑ§Íø: https://www.biowolf.cn/
######Î¢ÐÅ¹«ÖÚºÅ£ºbiowolf_cn
######ºÏ×÷ÓÊÏä£ºbiowolf@foxmail.com
######´ðÒÉÎ¢ÐÅ: 18520221056
