# Supplementary material for: Prognostic RNA-editing signature predicts immune functions and therapy responses in gliomas
Source: Front Genet. 2023 Feb 8;14:1120354. doi: 10.3389/fgene.2023.1120354 (PMC9945230; doi:10.3389/fgene.2023.1120354)
Supplement: Supplementary file 3 [file DataSheet1.zip › RNA-editing- codes and raw data/immAS26.corrplot.R]

######Video source: https://ke.biowolf.cn
######ÉúÐÅ×ÔÑ§Íø: https://www.biowolf.cn/
######Î¢ÐÅ¹«ÖÚºÅ£ºbiowolf_cn
######ºÏ×÷ÓÊÏä£ºbiowolf@foxmail.com
######´ðÒÉÎ¢ÐÅ: 18520221056

#if (!requireNamespace("BiocManager", quietly = TRUE))
#    install.packages("BiocManager")
#BiocManager::install("limma")

#install.packages("corrplot")
#install.packages("ggpubr")
#install.packages("ggExtra")


#ÒýÓÃ°ü
library(limma)
library(corrplot)
library(ggpubr)
library(ggExtra)
expFile="symbol.txt"      #±í´ïÊäÈëÎÄ¼þ
riskFile="risk.txt"       #·çÏÕÎÄ¼þ
geneFile="gene.txt"       #»ùÒòÁÐ±íÎÄ¼þ  
setwd("C:/Strawberry/RNA_editing_glioma/36.other immune related analysis/26.corrplot")     #ÉèÖÃ¹¤×÷Ä¿Â¼

#¶ÁÈ¡»ùÒò±í´ïÎÄ¼þ,²¢¶ÔÊý¾Ý½øÐÐ´¦Àí
rt=read.table(expFile, header=T, sep="\t", check.names=F)
rt=as.matrix(rt)
rownames(rt)=rt[,1]
exp=rt[,2:ncol(rt)]
dimnames=list(rownames(exp),colnames(exp))
data=matrix(as.numeric(as.matrix(exp)),nrow=nrow(exp),dimnames=dimnames)
data=avereps(data)
	
#¶ÁÈ¡»ùÒòÁÐ±íÎÄ¼þ
gene=read.table(geneFile, header=F, sep="\t", check.names=F)
sameGene=intersect(row.names(data),as.vector(gene[,1]))
data=t(data[sameGene,])
data=log2(data+1)

#É¾³ýÕý³£ÑùÆ·
#group=sapply(strsplit(row.names(data),"\\-"),"[",4)
#group=sapply(strsplit(group,""),"[",1)
#group=gsub("2","1",group)
#data=data[group==0,]
#row.names(data)=gsub("(.*?)\\-(.*?)\\-(.*?)\\-(.*?)\\-.*", "\\1\\-\\2\\-\\3", row.names(data))
data=avereps(data)
row.names(data)=substring(row.names(data),1,12)


#ºÏ²¢Êý¾Ý
risk=read.table(riskFile, header=T, sep="\t", check.names=F, row.names=1)
sameSample=intersect(row.names(data),row.names(risk))
rt1=cbind(data[sameSample,,drop=F],risk[sameSample,"riskScore",drop=F])

#Ïà¹ØÐÔ¾ØÕó
M=cor(rt1)
res1=cor.mtest(rt1, conf.level = 0.95)

#»æÖÆÏà¹ØÐÔÍ¼ÐÎ
pdf(file="cor.pdf", width=6, height=6)
corrplot(M,
         order="original",
         method = "circle",
         #type = "upper",
         tl.cex=0.8, pch=T,
         p.mat = res1$p,
         insig = "label_sig",
         pch.cex = 1.6,
         sig.level=0.05,
         number.cex = 1,
         col=colorRampPalette(c("blue", "white", "red"))(50),
         tl.col="black")
dev.off()

#»æÖÆÏà¹ØÐÔÉ¢µãÍ¼
for(i in colnames(rt1)[1:(ncol(rt1)-1)]){
	x=as.numeric(rt1[,"riskScore"])
	y=as.numeric(rt1[,i])
	if(sd(y)<0.01){next}
	cor=cor.test(x, y, method="spearma")
	if(cor$p.value<0.05){
		outFile=paste0("cor.", i, ".pdf")
		df1=as.data.frame(cbind(x,y))
		p1=ggplot(df1, aes(x, y)) + 
				  xlab("Risk score") + ylab(i)+
				  geom_point() + geom_smooth(method="lm",formula = y ~ x) + theme_bw()+
				  stat_cor(method = 'spearman', aes(x =x, y =y))
		p2=ggMarginal(p1, type="density", xparams=list(fill = "orange"), yparams=list(fill = "blue"))
		#Ïà¹ØÐÔÍ¼ÐÎ
		pdf(file=outFile, width=5.2, height=5)
		print(p2)
		dev.off()
	}
}


######Video source: https://ke.biowolf.cn
######ÉúÐÅ×ÔÑ§Íø: https://www.biowolf.cn/
######Î¢ÐÅ¹«ÖÚºÅ£ºbiowolf_cn
######ºÏ×÷ÓÊÏä£ºbiowolf@foxmail.com
######´ðÒÉÎ¢ÐÅ: 18520221056
