# Supplementary material for: Prognostic RNA-editing signature predicts immune functions and therapy responses in gliomas
Source: Front Genet. 2023 Feb 8;14:1120354. doi: 10.3389/fgene.2023.1120354 (PMC9945230; doi:10.3389/fgene.2023.1120354)
Supplement: Supplementary file 3 [file DataSheet1.zip › RNA-editing- codes and raw data/MAF from input to low-high-risk-input.R]

setwd("C:/Strawberry/RNA_editing_glioma/30.preMaftools")


expFile="input.maf"   
riskFile="risk.all.txt"  
require(dplyr)
Sys.setlocale("LC_ALL", "English")
rt = read.table(expFile, header=T, sep="\t", check.names=F,fill=TRUE,na.strings = "")

risk_df= read.table(riskFile, header=T, sep="\t", check.names=F,fill=TRUE,na.strings = "")

lowrisk_patient_list=risk_df[risk_df$risk=="low",]$id
highrisk_patient_list=risk_df[risk_df$risk=="high",]$id

rt_low_df=rt[substring((rt$Tumor_Sample_Barcode),1,12) %in% lowrisk_patient_list,]
rt_high_df=rt[substring((rt$Tumor_Sample_Barcode),1,12) %in% highrisk_patient_list,]
excluded_df=rt[!substring((rt$Tumor_Sample_Barcode),1,12) %in% risk_df$id,]

rt_low_df$Tumor_Sample_Barcode=substring((rt_low_df$Tumor_Sample_Barcode),1,12)
rt_high_df$Tumor_Sample_Barcode=substring((rt_high_df$Tumor_Sample_Barcode),1,12)

count_low_times= rt_low_df %>% count(rt_low_df$Tumor_Sample_Barcode)
count_high_times= rt_high_df %>% count(rt_high_df$Tumor_Sample_Barcode)
outlierlow=count_low_times[count_low_times$n>500,]$`rt_low_df$Tumor_Sample_Barcode`
outlierhigh=count_high_times[count_high_times$n>500,]$`rt_high_df$Tumor_Sample_Barcode`

rt_low_df=rt_low_df[!rt_low_df$Tumor_Sample_Barcode %in% outlierlow,]
rt_high_df=rt_high_df[!rt_high_df$Tumor_Sample_Barcode %in% outlierhigh,]

risk.low.txt=risk_df[risk_df$id%in%lowrisk_patient_list,]
risk.high.txt=risk_df[risk_df$id%in%highrisk_patient_list,]

low_id_list=count_low_times$`rt_low_df$Tumor_Sample_Barcode`

rt_low_df$number=1:4786
rt_high_df$number=1:9036
write.table(rt_low_df,file="low.txt",sep = "\t", na = "",quote = F,row.names = F)
write.table(rt_high_df,file="high.txt",sep = "\t", na = "",quote = F,row.names = F)
write.table(risk.low.txt,file="risk.low.txt",sep = "\t", na = "",quote = F,row.names = F)
write.table(risk.high.txt,file="risk.high.txt",sep = "\t", na = "",quote = F,row.names = F)
