# Supplementary material for: Prognostic RNA-editing signature predicts immune functions and therapy responses in gliomas
Source: Front Genet. 2023 Feb 8;14:1120354. doi: 10.3389/fgene.2023.1120354 (PMC9945230; doi:10.3389/fgene.2023.1120354)
Supplement: Supplementary file 3 [file DataSheet1.zip › RNA-editing- codes and raw data/merge and filter data.R]

setwd("C:/Strawberry/RNA_editing_glioma/08.ATIREdata")    

GBM=read.table("GBM_AG_annovar_nomutation.txt", header=T, sep="\t", check.names=F)

LGG=read.table("LGG_AG_annovar_nomutation.txt", header=T, sep="\t", check.names=F)

#Created dataframe from CSV
GBM=GBM[rowSums(is.na(GBM)) /ncol(GBM)<0.3,]

LGG=LGG[rowSums(is.na(LGG)) /ncol(LGG)<0.3,]

glioma=merge(GBM,LGG,by = "Samples" )

test=glioma[rowSums(is.na(glioma)) /ncol(glioma)<0.3,]

write.table(glioma, file="ATIREdata.txt", sep="\t", quote=F, col.names=T, row.names=F)
